# Supplementary material for: Isolation and Structure Elucidation of New Cytotoxic Macrolides Halosmysins B and C from the Fungus Halosphaeriaceae sp. Associated with a Marine Alga
Source: Mar Drugs. 2022 Mar 25;20(4):226. doi: 10.3390/md20040226 (PMC9030429; doi:10.3390/md20040226)
Supplement: Supplementary file 1 [file marinedrugs-20-00226-s001.zip]

Archive with 1 entries (1 files):
- marinedrugs-1623648-supplementary.pdf
